# Supplementary material for: The Key Role of Personality Functioning in Understanding the Link Between Adverse Childhood Experiences and Loneliness: A Cross-Sectional Mediation Analysis
Source: Brain Sci. 2025 May 23;15(6):551. doi: 10.3390/brainsci15060551 (PMC12191166; doi:10.3390/brainsci15060551)
Supplement: Supplementary file 1 [file brainsci-15-00551-s001.zip]

Archive with 1 entries (1 files):
- brainsci-3595088-supplementary.pdf
